# Supplementary material for: Impact of Cost-Effective Digital Slide Platform on Grades of Romanian Veterinary Students
Source: Vet Sci. 2025 Nov 6;12(11):1064. doi: 10.3390/vetsci12111064 (PMC12656890; doi:10.3390/vetsci12111064)
Supplement: Supplementary file 1 [file vetsci-12-01064-s001.zip]

Archive with 9 entries (6 files):
- vetsci-3891915-supplementary/
- vetsci-3891915-supplementary/Supplementary Materials/
- vetsci-3891915-supplementary/Supplementary Materials/all_grades.csv
- vetsci-3891915-supplementary/Supplementary Materials/desktop.ini
- vetsci-3891915-supplementary/Supplementary Materials/scripts/
- vetsci-3891915-supplementary/Supplementary Materials/scripts/desktop.ini
- vetsci-3891915-supplementary/Supplementary Materials/scripts/grades_analysis.py
- vetsci-3891915-supplementary/Supplementary Materials/scripts/grades_analysis_GLM.py
- vetsci-3891915-supplementary/Supplementary Materials/scripts/output.txt
