# Supplementary material for: Impact of Cost-Effective Digital Slide Platform on Grades of Romanian Veterinary Students
Source: Vet Sci. 2025 Nov 6;12(11):1064. doi: 10.3390/vetsci12111064 (PMC12656890; doi:10.3390/vetsci12111064)
Supplement: Supplementary file 1 [file vetsci-12-01064-s001.zip › vetsci-3891915-supplementary/Supplementary Materials/all_grades.csv]

2018_2019	2019_2020	2021_2022	2022_2023	2023_2024	2024_2025
4	4	4	4	4	4
4	4	4	4	4	4
4	4	4	4	4	4
4	4	4	4	4	4
4	4	4	4	4	4
4	4	4	4	4	4
4	4	4	4	4	4
4	4	4	4	4	4
4	4	4	4	4	4
4	4	4	4	4	4
4	4	4	4	4	4
4	4	4	4	4	4
4	4	4	4	4	4
4	4	4	4	4	4
4	4	4	4	4	4
4	4	4	4	4	4
4	4	4	4	4	4
4	4	4	4	4	4
4	4	4	4	4	4
4	4	4	4	4	4
4	4	4	4	4	4
4	4	4	4	4	4
4	4	4	4	4	4
4	4	4	4	4	4
4	4	4	4	4	4
5	4	4	4	4	4
5	4	4	4	4	4
5	4	4	4	4	4
5	4	4	4	4	4
5	4	4	4	4	4
5	4	4	4	4	5
5	4	4	4	4	5
5	4	4	4	4	5
5	4	4	4	4	5
5	4	4	4	4	5
5	4	4	4	4	5
5	4	4	4	4	5
5	4	4	4	4	5
5	4	4	4	4	5
5	4	4	4	4	5
5	4	4	5	4	5
5	5	4	5	4	5
5	5	4	5	4	5
5	5	4	5	4	5
5	5	4	5	4	5
5	5	5	5	4	6
5	5	5	5	4	6
5	5	5	5	4	6
5	5	5	5	4	6
5	5	5	5	4	6
5	5	5	5	4	6
5	5	5	5	4	6
5	5	5	5	4	6
5	5	5	5	4	6
5	5	5	5	4	6
5	5	5	5	4	6
5	5	5	5	4	6
5	5	5	5	4	6
5	5	5	5	4	6
5	5	5	5	4	6
5	5	5	5	4	6
5	5	5	5	5	6
5	5	5	5	5	6
5	5	5	5	5	6
5	5	5	5	5	6
5	5	5	5	5	6
5	5	5	5	5	6
5	5	5	5	5	6
5	5	5	5	5	6
5	5	5	5	5	6
5	5	5	5	5	6
5	5	5	6	5	6
5	5	5	6	5	6
5	5	5	6	5	6
5	5	5	6	5	7
5	5	5	6	5	7
5	5	5	6	5	7
6	5	5	6	5	7
6	5	5	6	5	7
6	5	5	6	5	7
6	5	5	6	5	7
6	5	5	6	5	7
6	5	5	6	5	7
6	5	5	6	5	7
6	5	5	6	5	7
6	5	5	6	5	7
6	5	6	6	5	7
6	6	6	6	5	7
6	6	6	6	5	7
6	6	6	6	5	7
6	6	6	6	5	7
6	6	6	6	5	7
6	6	6	6	5	7
6	6	6	6	5	7
6	6	6	6	5	7
6	6	6	6	5	7
6	6	6	6	5	7
6	6	6	6	5	7
6	6	6	6	5	7
6	6	6	6	5	7
6	6	6	6	5	7
6	6	6	6	5	7
6	6	6	7	6	7
6	6	6	7	6	7
6	6	6	7	6	7
6	6	7	7	6	7
6	6	7	7	6	7
6	6	7	7	6	7
6	6	7	7	6	7
6	6	7	7	6	8
6	6	7	7	6	8
6	6	7	7	6	8
7	6	7	7	6	8
7	6	7	7	6	8
7	6	7	7	6	8
7	6	7	7	6	8
7	6	7	7	6	8
7	6	7	7	6	8
7	6	7	7	6	8
7	6	7	7	6	8
7	6	7	7	6	8
7	6	7	7	7	8
7	6	8	7	7	8
7	6	8	7	7	8
7	6	8	7	7	8
7	6	8	7	7	8
7	6	8	7	7	8
7	6	8	7	7	8
7	6	8	7	7	8
7	6	8	7	7	8
7	7	8	7	7	8
7	7	8	7	7	8
7	7	8	7	7	8
7	7	8	7	7	8
7	7	8	7	7	8
7	7	8	7	7	8
7	7	8	7	7	8
7	7	8	7	7	8
7	7	8	7	7	8
7	7	8	8	7	8
7	7	8	8	7	9
7	7	8	8	7	9
7	7	8	8	7	9
7	7	9	8	7	9
7	7	9	8	7	9
8	7	9	8	7	9
8	7	9	8	7	9
8	7	9	8	7	9
8	7	9	8	7	9
8	7	9	8	7	9
8	7	9	8	8	9
8	7	9	8	8	9
8	7	9	8	8	9
8	7	9	8	8	9
8	7	9	8	8	9
8	7	9	8	8	9
8	7	10	8	8	9
8	7	10	8	8	9
9	7	10	8	8	9
9	7	10	8	8	9
9	8	10	8	8	9
9	8	10	8	8	9
9	8	10	8	8	9
9	8	10	8	8	9
9	8	10	8	8	9
9	8	10	8	8	9
9	8	10	8	8	9
9	8	10	8	8	9
9	8	10	8	8	9
9	8	10	9	8	9
9	8	10	9	8	9
9	8	10	9	8	9
9	9	10	9	8	9
9	9	10	9	8	9
9	9	10	9	9	9
9	9	10	9	9	9
10	9	10	9	9	10
10	9	10	9	9	10
10	9	10	9	9	10
10	9	10	9	9	10
10	9	10	9	9	10
10	9	10	9	9	10
10	9	10	9	9	10
10	9	10	9	9	10
10	9	10	9	9	10
10	9	10	9	9	10
10	10	10	9	9	10
10	10	10	9	9	10
10	10	10	9	9	10
10	10	10	9	9	10
10	10	10	9	9	10
10	10	10	9	9	10
10	10	10	9	9	10
10	10	a	9	9	10
10	10	a	9	9	10
10	10	a	9	9	10
10	10	a	9	9	10
10	10	a	9	9	10
a	10	a	9	9	10
a	10	a	9	9	10
a	10	a	9	9	10
a	10	a	9	9	10
a	10	a	9	9	10
a	10	a	9	9	10
a	10	a	9	10	10
a	10	a	9	10	10
a	10	a	9	10	10
a	10	a	9	10	10
a	10	a	9	10	10
a	a		9	10	10
a	a		9	10	10
a	a		9	10	10
a	a		9	10	10
a	a		10	10	10
a	a		10	10	10
a	a		10	10	10
a	a		10	10	a
a	a		10	10	a
a	a		10	10	a
	a		10	10	a
	a		10	10	a
	a		10	10	a
	a		10	10	a
	a		10	10	a
	a		10	10	a
	a		10	10	a
	a		10	10	a
	a		10	10	a
	a		10	10	a
	a		10	10	a
	a		10	10	a
	a		10	10	a
	a		10	10	a
	a		10	10	a
	a		10	10	a
	a		10	10	a
			10	a	a
			10	a	a
			10	a	a
			10	a	a
			10	a	a
			10	a	a
			10	a
			10	a
			10	a
			10	a
			10	a
			10	a
			10	a
			10	a
			10	a
			10	a
			a	a
			a	a
			a	a
			a	a
			a	a
			a
			a
			a
			a
			a
			a
			a
			a
			a
			a
			a
			a
			a
