# Supplementary material for: Impact of Cost-Effective Digital Slide Platform on Grades of Romanian Veterinary Students
Source: Vet Sci. 2025 Nov 6;12(11):1064. doi: 10.3390/vetsci12111064 (PMC12656890; doi:10.3390/vetsci12111064)
Supplement: Supplementary file 1 [file vetsci-12-01064-s001.zip › vetsci-3891915-supplementary/Supplementary Materials/scripts/grades_analysis_GLM.py]

import pandas as pd
import statsmodels.api as sm
import statsmodels.formula.api as smf
from pathlib import Path


# --- Data Preparation for Control Variables ---

# 1. Load the grade data and create the grades_long DataFrame (as you did previously)
file_path = Path('data/grades/all_grades_but1st.csv')
data = pd.read_csv(file_path)

if data.columns[0].startswith('Unnamed'):
    id_vars = [data.columns[0]]
else:
    id_vars = []

grades_long = data.melt(id_vars=id_vars, var_name='Year', value_name='Grade')
grades_long = grades_long[grades_long['Grade'] != 'a'].copy()

# The Absenteeism Rate MUST be calculated based on ALL students (including 'a's)
# To avoid recalculating Total Students and Absentee Count from the image,
# we use the summary data from the image to merge the *rates* and *enrollment* as control variables.
# This data MUST be manually added as it's not available in the grades CSV.
summary_data = {
    'Year': ['2018_2019', '2019_2020', '2021_2022', '2022_2023', '2023_2024', '2024_2025'],
    # Absenteeism Rate from the top row of the image
    'Absenteeism_Rate': [0.0959, 0.1144, 0.0766, 0.0667, 0.0817, 0.1074],
    # Total Students from the bottom row of the image
    'Total_Enrollment': [219, 236, 209, 270, 257, 242]
}
df_control = pd.DataFrame(summary_data)

# 2. Complete the grade transformation
grades_long['Grade'] = pd.to_numeric(grades_long['Grade'], errors='coerce')
grades_long.dropna(subset=['Grade'], inplace=True)
grades_long['Pass'] = (grades_long['Grade'] >= 5).astype(int)
grades_long['DigitalSlides'] = (grades_long['Year'] == '2024_2025').astype(int)

# 3. Merge the control variables onto the individual grade data
# This is the critical step for adding the confounders to the individual-level model
grades_long = grades_long.merge(df_control, on='Year', how='left')

# --- Multivariable Logistic Regression Model ---
# Now, we include the two covariates in the formula:
formula_controlled = 'Pass ~ DigitalSlides + Absenteeism_Rate + Total_Enrollment'

model_controlled = smf.glm(formula=formula_controlled, data=grades_long,
                           family=sm.families.Binomial()).fit()

# Output model summary for the controlled analysis
print("\n--- Controlled Multivariable Logistic Regression Summary ---")
print("Formula: Pass ~ DigitalSlides + Absenteeism_Rate + Total_Enrollment")
print(model_controlled.summary().as_text())
