# Supplementary material for: Impact of Cost-Effective Digital Slide Platform on Grades of Romanian Veterinary Students
Source: Vet Sci. 2025 Nov 6;12(11):1064. doi: 10.3390/vetsci12111064 (PMC12656890; doi:10.3390/vetsci12111064)
Supplement: Supplementary file 1 [file vetsci-12-01064-s001.zip › vetsci-3891915-supplementary/Supplementary Materials/scripts/output.txt]

ANOVA Analysis:
--------------
F-statistic: 11.21
p-value: 0.000000
Interpretation: Significant differences exist between years

Tukey's HSD Test (pairwise comparisons):
---------------------------------------
 Multiple Comparison of Means - Tukey HSD, FWER=0.05  
======================================================
 group1  group2 meandiff p-adj   lower   upper  reject
------------------------------------------------------
2018-19 2019-20  -0.2038 0.9061 -0.7658  0.3581  False
2018-19 2021-22  -0.0065    1.0 -0.5797  0.5667  False
2018-19 2022-23   0.7069 0.0026  0.1687   1.245   True
2018-19 2023-24    0.082 0.9982 -0.4641  0.6281  False
2018-19 2024-25   1.0007    0.0  0.4432  1.5582   True
2019-20 2021-22   0.1973 0.9195 -0.3684   0.763  False
2019-20 2022-23   0.9107    0.0  0.3806  1.4409   True
2019-20 2023-24   0.2859 0.6541 -0.2523  0.8241  False
2019-20 2024-25   1.2046    0.0  0.6547  1.7544   True
2021-22 2022-23   0.7134 0.0025  0.1713  1.2554   True
2021-22 2023-24   0.0886 0.9974 -0.4614  0.6385  False
2021-22 2024-25   1.0072    0.0   0.446  1.5685   True
2022-23 2023-24  -0.6248  0.007 -1.1381 -0.1115   True
2022-23 2024-25   0.2939 0.6013 -0.2316  0.8193  False
2023-24 2024-25   0.9187    0.0  0.3851  1.4523   True
------------------------------------------------------


--- Controlled Multivariable Logistic Regression Summary ---
Formula: Pass ~ DigitalSlides + Absenteeism_Rate + Total_Enrollment
                 Generalized Linear Model Regression Results                  
==============================================================================
Dep. Variable:                   Pass   No. Observations:                 1304
Model:                            GLM   Df Residuals:                     1300
Model Family:                Binomial   Df Model:                            3
Link Function:                  Logit   Scale:                          1.0000
Method:                          IRLS   Log-Likelihood:                -623.54
Date:                Fri, 10 Oct 2025   Deviance:                       1247.1
Time:                        00:04:26   Pearson chi2:                 1.30e+03
No. Iterations:                     4   Pseudo R-squ. (CS):           0.003150
Covariance Type:            nonrobust                                         
====================================================================================
                       coef    std err          z      P>|z|      [0.025      0.975]
------------------------------------------------------------------------------------
Intercept            1.2194      1.134      1.075      0.282      -1.004       3.443
DigitalSlides        0.3653      0.239      1.531      0.126      -0.102       0.833
Absenteeism_Rate     1.8852      5.069      0.372      0.710      -8.051      11.821
Total_Enrollment     0.0002      0.004      0.042      0.966      -0.007       0.007
====================================================================================
